# Supplementary material for: An active Helitron transposon family in wheat
Source: Nat Plants. 2026 Jun 5;12(6):1209–19. doi: 10.1038/s41477-026-02319-3 (PMC13286980; doi:10.1038/s41477-026-02319-3)
Supplement: Supplementary file 2 — The Xuan–Feng Helitron family members in the ArinaLrFor genome. [file 41477_2026_2319_MOESM2_ESM.xlsx]

## Sheet: Sheet1
Supplementary Table 1: The Xuan–Feng Helitron family members in the ArinaLrFor genome.
Chr	Start	End	Name	Size	Strand	First 30bp of LTS	Last 30bp of RTS
chr1A	211442974	211451824	Feng1	8851	-	TCTCTACTACTATAGTACACGATTTTTTGA	CACACGTGCAAAGCACGTGCCTTTGACTAG
chr1B	564727057	564734268	Feng2	7212	+	TCTCTACTACTATAGTACACGATTTTTTGA	CACACGTGCAAAGCACGTGCCTTTGACTAG
chr6A	528166703	528174516	Feng3	7814	+	TCTCTACTACTATAGTACACAATTTTTTGA	CACACGTGTAAAGCACGTGCCTTCGACTAG
chr6B	219438015	219438015	Feng4	8729	-	TCTCTACTACTATAGTACACAATTTTTTGA	CACACGTGCAAAGCACGTGCCTTCGACTAG
chr7D	73986434	73995105	Feng5	8672	-	TCTCTACTACTATAGTACACAATTTTTTGA	CACACGTGCAAAGCACGTGCCTTCGACTAG
chr3B	438262484	438271430	Feng6	8947	+	GAGGTAGTACTATAGTACACAATTTTTTGA	CACACGTGCAAAGCACGTGCCTTCGACTAG
chr7A	279668674	279677370	Feng7	8697	-	ATTATACTACTATAGTACACGATTTTTTGA	CACACGTGCAAAGCACGTGCCTTTAACTAG
chr2A	Insertion : 319212266		Feng8	8728	-	TCTCTACTACTATAGTACACAATTTTTTGA	CACACGTGCAAAGCACGTGCCTTCGACTAG
chr6D	152366979	152369491	Xuan1	2513	-	TCTCTACTACTATAGTACACGATTTTTTGA	CACACGTGCAAAGCACGTGCCTTCGACTAG
chr2D	297603786	297606305	Xuan2	2520	+	TCTCTACTACTATAGTACACGATTTTTTGA	CACACGTGCAAAGCACGTGCCTTCGACTAG
chr1B	34980517	34983105	Xuan3	2589	-	TCTCTACTACTATAGTACACGATTCTTTGA	CACACGTGCAAAGCACGTGCCTTCGACTAG
chr1B	517734864	517736406	Xuan4	1543	-	TCTCTACTACTATAGTTCATATTTTTTTGA	TACACGTGCAAAGCACGTGCCTTCGACTAG
chr1B	628948431	628949311	Xuan5	881	+	TCTCTACTACTATAGTGCAACAGTTTTGAA	TATGCGTGCAAAGCACGTGCCTTTGACTAG
chr1D	31808203	31809559	Xuan6	1357	+	TCTCTACTACTATAGTACACAATTTTTTGA	CACACGTGCAAAGCACGTGGATTAGACTAG
chr1D	128291447	128291961	Xuan7	515	+	TCACTACTACTATAGTACACAAATTTTGGA	AACATGTGCATAGCACGTGCCTTCTACTAG
chr1D	372467999	372469215	Xuan8	1217	-	TCTCTACTACTATAGTACACATTTGTTTGA	CACACGTGCAAAGCACGTGCCTTCGACTAG
chr1D	456280548	456282897	Xuan9	2350	+	TCTCTACTACTATAGTACACAATTTTTTGA	CACACGTGCAAAGCACGTGCCTTCGACTAG
chr2A	732766682	732770177	Xuan10	3496	-	TCTCTACTACTATAGTATACGGATTTTTGA	CACACGTGCAAAGCACGTGCCTCCAACTAG
chr2A	747304360	747305851	Xuan11	1492	-	TCTCTACTACTATAGTACACGATTTTTTGA	CATACGTGCAAAGCATGTGCCTTCGACTAG
chr2A	754818057	754819542	Xuan12	1486	-	TCTCTACTACTATAGTACATGTTTTTTTGA	TACACGTGCAAAGCACGTGCCTTCAACTAG
chr2A	775229581	775230148	Xuan13	568	-	TCTCTACTACTATAGTACATGTTTTTTTGA	TACACGCGCAAAGCACGTGCCTTCGACTAG
chr2B	14423160	14423930	Xuan14	771	-	TCTCTACTACTATAGTACACAAATTTTTGA	AACACGTGCATAGCACGTACCTTCTACTAG
chr2B	554476594	554479324	Xuan15	2731	+	TCTCTACTACTATAGTACATGAATTTTTAA	TTGACGTGCAAAGCACGTGCCGTTAACTAG
chr2B	649006919	649008141	Xuan16	1223	-	TCTCTACTACTATAGTACACGATTTTTTGA	CACACGTGCAAAGCACGTGCCTTCGACTAG
chr2B	703622127	703623847	Xuan17	1721	-	TCTCTACTACTATAGTACACATTTGTTTGA	CACATGTGCAAAGCACGTGCCTTCGACTAG
chr2D	91352056	91355610	Xuan18	3555	-	TCTCTACTACTATAGTACACGAATTTTTGA	CCCACGTGCAAAGCACGTGCCTTCGACTAG
chr2D	117893488	117894727	Xuan19	1240	+	TCTCTACTATTATAGTACACAATTTTTTGA	CACACGTGCAAAGCACGTGCCTTCGACTAG
chr2D	119750147	119751538	Xuan20	1392	-	TCTCTACTACTATAGTACAACAATTTTTAA	ATCGCGTGCAAAGCACGTGCATTTGACTAG
chr2D	191291190	191291741	Xuan21	552	-	TCTCTACTACTATAGTACACGATTTTTTGA	CACACGTGCAAAGCACGTGCCTTCGACTAG
chr2D	362840816	362841731	Xuan22	916	-	TCTCTACTACTATAGTAGACAGTTTTTTAA	ATAGCGTGCAAAGCACGTGCAGTTGACTAG
chr2D	497571354	497574203	Xuan23	2850	-	TCTCTACTACTATAGTACAGGAATTTTTGA	AAGACGTGCAAAGCACGTGCCGTTAACTAG
chr2D	527135110	527135605	Xuan24	496	-	TCTCTATTACTATAGTACACGAATTTTTGA	CACACGTGCAAAGCACGTGCCTCCAACTAG
chr3A	57918094	57918589	Xuan25	496	+	TCCCTACTACTATAGTACACAATTTTTTGA	AACACGTGCATAGCTCGTGCCTTCGACTAA
chr3A	700614554	700619462	Xuan26	4909	+	TCCCTACTACTATAGTACATAATTTTTTGA	AACACATGCATAGCTCGTGCCTTCGACTAG
chr3A	727875872	727878600	Xuan27	2729	+	TCTCTACTACTATAGTACACAATTTTTTGA	CACACGTGCAAAGCACGTGCCTTCGACTAG
chr3A	738974711	738975201	Xuan28	491	+	TCTCTACTACTATAGTACACGATTTTTTGA	CACACGTGCAAAGCACGTGCCTTCGACTAG
chr3B	69526011	69530491	Xuan29	4481	+	CCCCTACTACTATAGTACATAATTTTTTGA	AACACGTGCATAGCTCGTGCCTTTGACTAG
chr3B	85936148	85937567	Xuan30	1420	-	TCTCTACTACTATAGTACACAATTTTTTGA	CACACGTGCAAAGCACGTGCCTTCGACTAG
chr3B	479425126	479426481	Xuan31	1356	+	TCTCTACTACTATAGTACACATTTTTTTGA	CACACGTGCAAAGCACGTGCCTTCGACTAG
chr3D	42733931	42734427	Xuan32	497	+	TCTATACTACTATAGTACATGAATTTTTAA	CACATATGCAAAGCACGTGCCTTCGACTAG
chr3D	326488268	326490504	Xuan33	2237	+	TCCCTACTACTATAGTACACAGTTTTTTTG	AACACGTGCATAGCTCGTGCCTTCGACTAG
chr3D	382446252	382446728	Xuan34	477	-	TCTCTACTACTATAGTACAACTATTTTCAA	TCGACGTGCAAAGCACGTGCCATTGGCTAG
chr3D	464414808	464418403	Xuan35	3596	+	TCTCTACTACTATAGTACATACATTTTTGA	AATACGTGCATAGCACGTGCCTTCTACTAA
chr3D	592105962	592107184	Xuan36	1223	-	TCTCTACTATTATAGTACATAATTTTTTGA	CACACGTGCAAAGCACGTGCCTTCGACTAG
chr3D	604278422	604279660	Xuan37	1239	-	TCTCTACTACTATAGCACACATTTGTTTGA	CACACGTGCAAAGCACGTGCCTTCGACTAG
chr4A	6382660	6384077	Xuan38	1418	-	TCTCTACTACTATAGTACACAATTGTTTGA	CACACTTGCAAAGCACGTGCCTTCGACTAG
chr4A	196137863	196138359	Xuan39	497	-	TCTCTACTACTATAGTACACATTTTTTTGA	CACACGTGCAAAGCACGTGCCTTCGACTAG
chr4B	70067107	70067877	Xuan40	771	+	TCCCTACTACTATAGTACACAATTTTTTTT	AAAACGTGCATAGCTCGTGCCTTCGACTAG
chr4B	413045812	413047310	Xuan41	1499	+	TCTCTACTACTATAGTACATGAATTTTTAA	TTGACGTGCAAAGCACGTGCCGTTAACTAG
chr4D	326316056	326316589	Xuan42	534	-	TCTACTACTATAGTACATGTTTTTTTGAAT	AACACGTGCAAAGCATGTGCCTTCGACTAG
chr4D	445637985	445638896	Xuan43	912	+	TCTCTACTACTATAGTACAACAGTTTTTAA	ATCACGTGCAAAGCACGTGCAATTGACTAG
chr5A	72889358	72890092	Xuan44	735	+	TCTCTACTACTATAGTACAGGAATTTTTGA	AAGACGTGCAAAGCACGTGCCGTTAACTAG
chr5A	303372529	303373375	Xuan45	847	-	TCTCTACTACTATAGTATAACTATTTTCGA	CAAACGTGCAAAGCACGTGCCATTGACTAG
chr5A	576957968	576959251	Xuan46	1284	+	TCTCTACTACTATAGTACAACTATTTTCAA	CAGACGTGCAAAGCACGTGCCATTGACTAG
chr5B	4544975	4548925	Xuan47	3951	+	TCTCCACTACTATAGTACACGAACTTTTGA	CACACGTGCAGAGCACGTGCCTTCGACTAG
chr5B	193098391	193104115	Xuan48	5725	-	TCTCTACTACTATAGTACACGATTTTTTGA	CACACGTGCAAAGCACGTGCCTTCGACTAG
chr5B	435797647	435797990	Xuan49	344	+	TCTCTACTACTACAGTACACGATTTTTTGA	CACACGTGCAAAGCACGTGCCTTTGACTAG
chr5B	478530669	478532160	Xuan50	1492	+	TCTACTACTATAGTACATCAGTTTTTAAAT	ATCGCGTGCAAAGCACGTGCAATTGACTAG
chr5D	213328934	213331110	Xuan51	2177	-	TCTCTACTACTATAGTACATGTTTTTTTGA	TACACGTGCAAAGCACGTGCCTTCGACTAG
chr5D	418966751	418971078	Xuan52	4328	-	TCTACTACTATAGTACAGGAATTTTTAAAT	AAGACGTGCAAAGCACGTGCCGTTAACTAG
chr5D	421464392	421465613	Xuan53	1222	+	TCTCTACTACTGTAGTACACGATTTTTTGA	CACACATGCAAAGCACGTGCCTTTGACTAG
chr5D	443918268	443920263	Xuan54	1996	+	TCTCTACTACTATAGTACACATTTGTTTGA	CACACGTGCAAAGCACGTGCCTTCGACTAG
chr6A	428508580	428511300	Xuan55	2721	+	TCTCTACTACTATAGTACACACTTCTTTGA	CACACGTGCAAAGCACGTGCCTTCGACTAG
chr6B	48589565	48590973	Xuan56	1409	+	TCTCTACTACTATAGTACACGATTTTTTGA	CACACGTGCAAAGCACGTGCCTTCGACTAG
chr6B	179753972	179754543	Xuan57	572	-	TCTCTACTACTATAGTACACAATTTTTTGA	CACACGTGCAAAGCACGTGCATTCGACTAG
chr6B	220339019	220341829	Xuan58	2811	-	TCTCTACTACTATTGTACACAAATTTTTGA	AACACGTGCATAGCACGTACCTTCTACTAG
chr6B	687459974	687462785	Xuan59	2812	+	TCTCTACTACTATAGTATACGGATTTTTGA	CACACGTGCAAAGCACGTGCCTCCAACTAG
chr6B	687459974	687462785	Xuan60	2812	+	TCTCTACTACTATAGTATACGGATTTTTGA	CACACGTGCAAAGCACGTGCCTCCAACTAG
chr6B	695493524	695494858	Xuan61	1335	+	TCTCTACTACTATAGTGCACATTTGTTTGA	CACACGTGCAAAGCACGTGCCTTCGACTAG
chr6D	391293789	391295220	Xuan62	1432	+	TCTCTACTACTATAGTACACATTTTTTTAA	CACACGTGCAAAGCACGTGCCTTCGACTAG
chr7A	571330977	571331441	Xuan63	465	+	TCCCTACTACTATAGTAAACAATTTTTTGA	AACACGTGCATAGATCGTGCCTTCGACTAG
chr7A	715275340	715275957	Xuan64	618	+	TCTCTACTACTATAGTACACACATTTTTGA	AACACGTGCATAGCACGTACCTTCTACTAG
chr7B	99708278	99709724	Xuan65	1447	+	TCTCTACTACTATAGTACACATTTTTTTGA	CACACGTGCAAAGCACGTGCCTTCGACTAG
chr7B	124289500	124292228	Xuan66	2729	-	TCTCTACTACTATAGTACACGATTTTTTGA	CACACGTGCAAAGCACGTGCCTTCGACTAG
chr7B	161029574	161035829	Xuan67	6256	-	TCTCTACTACTATAGTACGCATTTGTTTGA	CACACGTGCAAAGCATGTGCCTTTGACTAG
chr7B	171746038	171746608	Xuan68	571	+	TCTCTACTACTATAGTACACAAATTTTTGA	AACACGTGCATAGCACGTGCCTTCTACTAG
chr7B	208308241	208313609	Xuan69	5369	-	TCTCTACTACTATAGTACACATTTTTTTTG	CACACGTGCAACACACGTGCATTCGACTAG
chr7B	340012740	340013888	Xuan70	1149	-	TCTCTACTACTATAGTACACAATTTTTTGA	CACACGTGCAAAGCACGTGCATTCGACTAG
chr7B	787014272	787014767	Xuan71	496	-	TCTCTAATACTATAGTACACAATTTTTTGA	AACACGTGCATAGCTCGTGCCTTCGACTAG
chr7B	873536841	873538256	Xuan72	1416	-	TCTCTACTACTATAGTACACATTTTTTTGA	CACACGTGCAAAGCACGTGCCTTCGACTAG
chr7D	6562197	6562801	Xuan73	605	+	TCTCTACTACTATAGTACAACTATTTTCAA	TCGACGTGCAAAGCACGTGCCATTGGCTAG
chr7D	52694625	52696863	Xuan74	2239	-	TATATACTACTATAGTACACGAACTTTTGA	CCCACGTGCAAAGCACGTGCCTTCGGCTAG
chr7D	114418616	114420528	Xuan75	1913	+	TTTCTACTACTATAGTACAGGAATTTTTAA	CACACTTGCAAAGCAAGTGCCTTCGACTAG
chr7D	500468419	500472732	Xuan76	4314	+	TCTCTACTACTATAGTACACGATTTTTTGA	CACACGTGCAAAGCACGTGCCTTTGACTAG
chrUn	53397574	53400421	Xuan77	2848	-	TCTCTACTACTATAGTACACGAATTTTTGA	CACACGTGCAAAGCACGTGCCTCCAACTAG
