# Supplementary material for: An active Helitron transposon family in wheat
Source: Nat Plants. 2026 Jun 5;12(6):1209–19. doi: 10.1038/s41477-026-02319-3 (PMC13286980; doi:10.1038/s41477-026-02319-3)
Supplement: Supplementary file 3 — The 83 Helitron-like proteins identified by homology search. [file 41477_2026_2319_MOESM3_ESM.xlsx]

## Sheet: Sheet1
Supplementary Table 2: The 83 Helitron-like proteins identified by homology search
Identification	Accession	Species
Monocots	XP_037473821	Triticum dicoccoides
Monocots	EMS67201	Triticum urartu
Monocots	XP_040246309	Aegilops tauschii
Monocots	KAE8788045	Hordeum vulgare
Monocots	XP_010229584	Brachypodium distachyon
Monocots	BBF89892	Oryza nivara
Monocots	XP_015613561	Oryza sativa Japonica
Monocots	EEC77085	Oryza sativa Indica
Monocots	BBF89964	Oryza rufipogon
Monocots	XP_021302777	Sorghum bicolor
Monocots	ONL95700	Zea mays
Monocots	TVU44908	Eragrostis curvula
Monocots	XP_020100028	Ananas comosus
Monocots	ABF70031	Musa acuminata
Monocots	XP_039138709	Dioscorea cayenensis
Eudicots	XP_022004216	Helianthus annuus
Eudicots	KAI3684494	Arctium lappa
Eudicots	XP_023760549	Lactuca sativa
Eudicots	KAG5563862	Rhododendron griersonianum
Eudicots	XP_012841028	Erythranthe guttata
Eudicots	XP_027767532	Solanum pennellii
Eudicots	XP_042968932	Carya illinoinensis
Eudicots	XP_035539682	Juglans regia
Eudicots	XP_043615266	Erigeron canadensis
Eudicots	KAI3507904	Cichorium endivia
Eudicots	PON70500	Trema orientale
Eudicots	XP_030497675	Cannabis sativa
Eudicots	XP_027090168	Coffea arabica
Eudicots	XP_027167959	Coffea eugenioides
Eudicots	XP_024175667	Rosa chinensis
Eudicots	KAH0670706	Solanum tuberosum
Eudicots	XP_019181597	Ipomoea nil
Eudicots	XP_021864545	Spinacia oleracea
Eudicots	XP_045789330	Trifolium pratense
Eudicots	XP_009757892	Nicotiana sylvestris
Eudicots	XP_029148282	Arachis hypogaea
Eudicots	XP_019106803	Beta vulgaris
Eudicots	KAF1862196	Lupinus albus
Eudicots	KAH9608115	Heliosperma pusillum
Eudicots	XP_027911672	Vigna unguiculata
Eudicots	XP_028111973	Camellia sinensis
Eudicots	KAF7814059	Senna tora
Eudicots	XP_023916657	Quercus suber
Eudicots	XP_021747554	Chenopodium quinoa
Eudicots	KAD5961964	Mikania micrantha
Eudicots	XP_016510487	Nicotiana tabacum
Eudicots	XP_019261841	Nicotiana attenuata
Eudicots	XP_028752888	Prosopis alba
Eudicots	XP_017245330	Daucus carota
Eudicots	XP_024449084	Populus trichocarpa
Eudicots	XP_024630833	Medicago truncatula
Eudicots	XP_038693332	Tripterygium wilfordii
Eudicots	RZB57599	Glycine soja
Eudicots	XP_033137139	Brassica rapa
Eudicots	BAB02793	Arabidopsis thaliana
Eudicots	KAG7557012	Arabidopsis suecica
Eudicots	CAA7047626	Microthlaspi erraticum
Eudicots	KAH1254932	Glycine max
Eudicots	XP_013650967	Brassica napus
Eudicots	XP_026446488	Papaver somniferum
Mosses	KAH9559289	Sphagnum magellanicum
Mosses	KAG0630621	Ceratodon purpureus
Fungus	CAG8650759	Claroideoglomus candidum
Fungus	CAB5196742	Rhizophagus irregularis
Fungus	GBB95559	Rhizophagus clarus
Animal	XP_038075107	Patiria miniata
Animal	GBL92227	Araneus ventricosus
Animal	XP_034965595	Viviparous lizard
Animal	XP_021958962	Folsomia candida
Animal	XP_041441500	Xenopus laevis
Animal	XP_039754310	Pararge aegeria
Animal	KAE9523080	Aphis glycines
Oomycete	KAG6612311	Phytophthora cinnamomi
Nematodes	CDJ84245	Haemonchus contortus
Animal	XP_023214081	Centruroides sculpturatus
Animal	XP_045450619	Melitaea cinxia
Animal	XP_029728066	Aedes albopictus
Animal	XP_008555449	Microplitis demolitor
Animal	CAB3235853	Arctia plantaginis
Animal	XP_045477963	Harmonia axyridis
Animal	PAA68602	Macrostomum lignano
Animal	KYM96549	Cyphomyrmex costatus
Fungus	POS82697	Erysiphe pulchra
Red algae	OSX80228	Porphyra umbilicalis
Virus	AEE09607	Cotesia vestalis bracovirus
