# Supplementary material for: An active Helitron transposon family in wheat
Source: Nat Plants. 2026 Jun 5;12(6):1209–19. doi: 10.1038/s41477-026-02319-3 (PMC13286980; doi:10.1038/s41477-026-02319-3)
Supplement: Supplementary file 4 — Detailed information related to the 49 de novo Xuan1 and 86 de novo Feng8 insertions captured by PCIP-seq. [file 41477_2026_2319_MOESM4_ESM.xlsx]

## Sheet: Sheet1
Supplementary Table 3: Detailed information related to the 49 de novo Xuan1 and 86 de novo Feng8 insertions captured by PCIP-Seq
From left to right: Helitron name; RIL sample name; chromosomal position of the de novo insertion site in the Chinese Spring IWGSC RefSeq; orientation of the de novo insertion; library of origin (LTS or RTS); chromosome, start, end position of the 20 bp flanking host genomic sequence and gene ID if it integrated in or close to a gene (+/- 2 kb from start and stop). Feng8* designates the insertion…
Helitron	Sample	Chr:position	Ori	Lib	Chr	Start	End	Flanking host DNA seq (5'-3')	Gene ID
Xuan1	RE	1B:404773519	plus	LTS	1B	404773509	404773529	ATTCACACCATTCTTTATGG
Xuan1	RE	3A:460109534	plus	LTS	3A	460109524	460109544	TGCGTAGTTATGTATGCGCA
Xuan1	RE	3D:565375306	plus	LTS	3D	565375296	565375316	TAAAATCATTTTTCCTATAA	TraesCS3D01G460200
Xuan1	RE	5A:502158364	plus	LTS	5A	502158354	502158374	TAAAGATTTATATATAGGAA
Xuan1	RE	7B:14701923	plus	LTS	7B	14701913	14701933	TATCTATAAATATCTAGTCT
Xuan1	#3091	5D:470437802	plus	LTS	5D	470437792	470437812	ATTAGCCTATTATTGATAAT
Xuan1	#2483	2D:285512	plus	LTS	2D	285502	285522	CATACATACATACATAAATA	TraesCS2D01G000600
Xuan1	#2483	4A:84514810	plus	LTS	4A	84514800	84514820	ATTTAGAATATATAGTATGT
Xuan1	#2894	5D:246012192	plus	LTS	5D	246012182	246012202	AATTGGTTATAGCAAAGGTA	TraesCS5D01G158100
Xuan1	#2894	6B:534523048	plus	LTS	6B	534523038	534523058	ACCGAAGTTTAAGATGTAGT	TraesCS6B01G297900
Xuan1	#2894	7D:71544346	plus	LTS	7D	71544336	71544356	TGTTCATATATAGCTCATTA	TraesCS7D01G116300
Xuan1	#2885	2D:38764438	plus	LTS	2D	38764428	38764448	CTCCTGCTAATAATAGTAGT
Xuan1	#2885	2D:581406954	plus	LTS	2D	581406944	581406964	ATATCTATAATACTCTATAG
Xuan1	#2885	3D:1756269	plus	LTS	3D	1756259	1756279	GTTGGAAATATGGTCTAAAG
Xuan1	#2038	2D:155415132	plus	LTS	2D	155415120	155415140	AGTAGCAAAATNNNNNNNNN	TraesCS2D01G203000
Xuan1	#2815	5A:407974758	plus	LTS	5A	407974748	407974768	GCAACCTTTATTATGTAGTC
Xuan1	RE	5A:454943288	plus	RTS	5A	454943279	454943299	CTGACACGTATACTATATAG
Xuan1	RE	Un:43310594	plus	RTS	Un	43310585	43310605	CTAGGCTTTATTATTCTAGT
Xuan1	#3091	3A:535003756	plus	RTS	3A	535003747	535003767	ACACAACATATTATTTTAGT	TraesCS3A01G301100
Xuan1	#2483	7A:14843130	plus	RTS	7A	14843121	14843141	GTCCTGCTACTATAGGTAGG
Xuan1	#2883	5A:665794321	plus	RTS	5A	665794312	665794332	AGGTAAAGAATTATATATAG
Xuan1	#2815	2A:544305974	plus	RTS	2A	544305965	544305985	TTTATGAACATACTATAAGT	TraesCS2A01G319100
Xuan1	#2815	5B:132290922	plus	RTS	5B	132290913	132290933	GCTGGGGATATATAGCCTTA	TraesCS5B01G099300
Xuan1	Ar	1B:171552833	minus	LTS	1B	171552825	171552845	GAGGTGAAGATTTATATATA
Xuan1	Ar	2D:445208049	minus	LTS	2D	445208041	445208061	CAAATACCATAAACTCATAA
Xuan1	Ar	5D:192266178	minus	LTS	5D	192266170	192266190	CGACGTCTCTTATAGAGGAT	TraesCS5D01G125500
Xuan1	Ar	7A:259256189	minus	LTS	7A	259256181	259256201	ACCCGAGATTAACCAGATAG
Xuan1	RE	2B:528574043	minus	LTS	2B	528574035	528574055	ATCAATAACACATATATCTA
Xuan1	RE	5A:76472095	minus	LTS	5A	76472087	76472107	CGATATAGTATTTATGAGTT
Xuan1	RE	7A:218026437	minus	LTS	7A	218026429	218026449	AAACTAGACTTACAAATTAG	TraesCS7A01G242600
Xuan1	RE	7D:548604417	minus	LTS	7D	548604409	548604429	ATACCTCACATATCAGATAT	TraesCS7D01G427500
Xuan1	#3091	3B:64309540	minus	LTS	3B	64309532	64309552	CTTGGTAACACATAATAATT	TraesCS3B01G095800
Xuan1	#3091	4A:148261036	minus	LTS	4A	148261028	148261048	CCTCAAGCTTACCATCGAGG
Xuan1	#3091	7B:588861232	minus	LTS	7B	588861224	588861244	TTTCTGTTGACATACGAATA	TraesCS7B01G333400
Xuan1	#2483	3A:131008225	minus	LTS	3A	131008217	131008237	GAGTCCTATATATATATATA
Xuan1	#2894	2D:544790320	minus	LTS	2D	544790312	544790332	CTACTGGTCATAATTTACTA	TraesCS2D01G432900
Xuan1	#2894	6D:456677245	minus	LTS	6D	456677237	456677257	CGGATTTACCTGTAATACCC
Xuan1	#2894	7A:63504052	minus	LTS	7A	63504044	63504064	TGGGCCTTTATTTCTTTATT	TraesCS7A01G104300
Xuan1	#2885	5D:399224574	minus	LTS	5D	399224566	399224586	ACAAGCGCTATTTAAGTAAG	TraesCS5D01G304000
Xuan1	#2885	7B:507952028	minus	LTS	7B	507952020	507952040	TGTCTCCTGATTAGTAGTAG	TraesCS7B01G277700
Xuan1	#2885	7D:168420688	minus	LTS	7D	168420680	168420700	CAAGAAGTTATATACCTTTA
Xuan1	#2038	5D:245375729	minus	LTS	5D	245375721	245375741	CTAGTAGTTTATGTTACAGT	TraesCS5D01G157600
Xuan1	#2815	2A:601710764	minus	LTS	2A	601710756	601710776	CCATAGGAATTATTCTAATG	TraesCS2A01G356900
Xuan1	#2815	4D:323092433	minus	LTS	4D	323092425	323092445	TCCTCGAGCTAATGTCAAAC
Xuan1	#2815	5D:50490230	minus	LTS	5D	50490222	50490242	TGGGGGAGTATATATAGTAT	TraesCS5D01G052300
Xuan1	RE	4B:236340475	minus	RTS	4B	236340466	236340486	TAATGATGCATATGTAGATA
Xuan1	#2483	3A:625437519	minus	RTS	3A	625437510	625437530	TAAAGAATTATATATAGGAA
Xuan1	#2815	3D:16015605	minus	RTS	3D	16015596	16015616	TTTATATACATATAGATATA
Xuan1	#2815	6B:663706606	minus	RTS	6B	663706597	663706617	GCACAGACGATGTAGTACTA
Feng8	#2815	3D:16519421	plus	LTS	3D	16519410	16519430	AGGTCAGTTAACATTTAGAC	TraesCS3D02G043500
Feng8	#2815	4B:382689973	plus	LTS	4B	382689962	382689982	AGAATTCTTATAAGAATAGG
Feng8	#2815	6B:152201390	plus	LTS	6B	152201379	152201399	AGGTAAAGAATTATATATAG
Feng8	#2815	6D:202469773	plus	LTS	6D	202469762	202469782	GAGATGCTCTTATACTTAGT	TraesCS6D02G181000
Feng8	#2815	7B:603664288	plus	LTS	7B	603664277	603664297	ATGGCACGTATATACAATAA	TraesCS7B01G347200
Feng8	#2883	3A:342400635	plus	LTS	3A	342400624	342400644	CTCCTTATTATATATATATG
Feng8*	#2883	4B:58922114	plus	LTS	4B	58922103	58922123	AATGATCTAGTTCCTATTAG
Feng8	#2883	4D:36415313	plus	LTS	4D	36415302	36415322	AGTTGCCTTATTTGTCTTAT	TraesCS4D02G060100
Feng8	#2883	6D:445800455	plus	LTS	6D	445800444	445800464	AGCCTCACTATAAAAAAAGT	TraesCS6D01G346300
Feng8	#2916	3A:341298308	plus	LTS	3A	341298297	341298317	TAAAGCATAAGAGCATAGTA
Feng8	#2916	5B:174518021	plus	LTS	5B	174518010	174518030	AGTATGTATATATGTATAGT
Feng8	#2916	6A:161100231	plus	LTS	6A	161100220	161100240	CTCACTTTTATATACATAGT
Feng8	#2916	6A:592471499	plus	LTS	6A	592471488	592471508	TTTCTTCTTATGTCATAATA
Feng8	#2916	7A:618091038	plus	LTS	7A	618091027	618091047	AACTAACTAGTCTATATAGT
Feng8	#3091	1D:416593989	plus	LTS	1D	416593978	416593998	CTAACCCACATACTCTCAAT
Feng8	#3091	6B:115050956	plus	LTS	6B	115050945	115050965	CAAACTTGAATCAACATAAA
Feng8	RE	6D:75246141	plus	LTS	6D	75246130	75246150	GAGCCCACTATTGTACTAGT
Feng8	RE	7D:435815549	plus	LTS	7D	435815538	435815558	TTGCACCATATCTAATAAAG
Feng8	#2483	1D:224571074	minus	LTS	1D	224571064	224571084	TTGCTAGATATTACTGTGTA	TraesCS1D02G159200
Feng8	#2483	2B:697508444	minus	LTS	2B	697508434	697508454	AATAAAAGTATAATCAACGA
Feng8	#2483	7A:353215300	minus	LTS	7A	353215290	353215310	ATTATACCTATATATTCATG	TraesCS7A02G291000
Feng8	#2883	2A:676459409	minus	LTS	2A	676459399	676459419	GGAAAAGATATAAGTCAATC	TraesCS2A01G421000
Feng8	#2883	3A:391225997	minus	LTS	3A	391225987	391226007	GACCAAGACCTAATTTCTAG
Feng8	#2883	3B:461743757	minus	LTS	3B	461743747	461743767	ATCCTAGCAGTACACACTCT	TraesCS3B02G287700
Feng8	#2883	4D:134566660	minus	LTS	4D	134566650	134566670	CTATATATAATATGGCCTAC
Feng8	#2883	7A:339205821	minus	LTS	7A	339205811	339205831	TTTATATATAAAGTTGGTCA
Feng8	#2885	7A:299504580	minus	LTS	7A	299504570	299504590	CCTTTGTGTATGTGTTGTCT
Feng8	#2894	2A:352503705	minus	LTS	2A	352503695	352503715	ATATAAGTTATATATCCTGC
Feng8	#2916	1D:317435809	minus	LTS	1D	317435799	317435819	TTATATGTAATAAAGTATAT	TraesCS1D02G229300
Feng8	#2916	3A:703346302	minus	LTS	3A	703346292	703346312	CTAGCAATAATTTGGCTCGC	TraesCS3A02G472200
Feng8	#2998	7A:357102122	minus	LTS	7A	357102112	357102132	ACTAGGAGTACTAGTGTTAA
Feng8	#3091	6A:276298618	minus	LTS	6A	276298608	276298628	CCTACAAATAAAACACCTCC	TraesCS6A02G195000
Feng8	RE	2D:418324417	minus	LTS	2D	418324407	418324427	GCACTCTATATAAGCCACCC
Feng8	RE	3A:151469212	minus	LTS	3A	151469202	151469222	CTACTTTCTATGAATGCGGG
Feng8	RE	3B:65236029	minus	LTS	3B	65236019	65236039	CCTAATATTATTTCTATCTG
Feng8	RE	4A:618402177	minus	LTS	4A	618402167	618402187	TATGAGTTTATGAGTTTTGA
Feng8	RE	6D:390844395	minus	LTS	6D	390844385	390844405	CTATGACTGATGTACTTGTG
Feng8	Ar	1A:184823998	minus	LTS	1A	184823988	184824008	CCTATTACTATGACAGTAGT
Feng8	Ar	6A:259160399	minus	LTS	6A	259160389	259160409	TTATGAGTTATGTGTTTTGG
Feng8	#2815	1A:125325673	plus	RTS	1A	125325663	125325683	GTCGTCCTTATATTCATTAG
Feng8	#2815	4B:347856955	plus	RTS	4B	347856945	347856965	CCGAACTGTATAACATATGT
Feng8	#2815	4D:363826536	plus	RTS	4D	363826526	363826546	CTTTCTCATATCCACATATG
Feng8	#2815	7A:48535615	plus	RTS	7A	48535605	48535625	TTTATCAATATACTAGTAGT
Feng8	#2815	7B:212415858	plus	RTS	7B	212415848	212415868	GTGGAATATTTAGGATAAAG
Feng8	#2815	7D:45034643	plus	RTS	7D	45034633	45034653	TTGCTGCAAATTGTAAATAT
Feng8*	#2883	4B:58922113	plus	RTS	4B	58922103	58922123	AATGATCTAGTTCCTATTAG
Feng8	#2885	4B:428326132	plus	RTS	4B	428326122	428326142	CCTTCTAACATAGTTAGAAG
Feng8	#2885	5D:42046216	plus	RTS	5D	42046206	42046226	ATGACCCATATATATCTTAG	TraesCS5D02G042000
Feng8	#2894	3A:353897633	plus	RTS	3A	353897623	353897643	CACTCCAACATAGCAACAAA
Feng8	#2894	5D:127255096	plus	RTS	5D	127255086	127255106	TGGAGGATCATATTATATAG	TraesCS5D02G111900
Feng8	#2894	5D:490003337	plus	RTS	5D	490003327	490003347	CATGCATGTATATGTATAGT	TraesCS5D02G434600
Feng8	#2916	2A:595977521	plus	RTS	2A	595977511	595977531	TCAACATACATAACTCATAT
Feng8	#2916	4D:350584903	plus	RTS	4D	350584893	350584913	TCCACTAGTATATATGTATG
Feng8	#2916	6A:85261513	plus	RTS	6A	85261503	85261523	GTGAAGGAAATTGATAATAA	TraesCS6A02G115400
Feng8	#2916	7D:254904057	plus	RTS	7D	254904047	254904067	CTAGGGTATATATATATATA
Feng8	#2986	2D:315088940	plus	RTS	2D	315088930	315088950	CTGCCGTTTATTGAGGAGTA
Feng8	#2986	3D:440865021	plus	RTS	3D	440865011	440865031	GCTAGGTATTTAAACCTGAG
Feng8	#2986	4D:348304206	plus	RTS	4D	348304196	348304216	GGTTGTGTTATTACTACTAG	TraesCS4D02G201300
Feng8	#2986	7A:276161355	plus	RTS	7A	276161345	276161365	GACTCCCTAGTCTAATTTAG
Feng8	#3091	4D:26243041	plus	RTS	4D	26243031	26243051	TCTGTGATTATTTATATGTG	TraesCS4D01G050400
Feng8	#3091	5A:118668493	plus	RTS	5A	118668483	118668503	TGGAATAGTATGATACTAGG	TraesCS5A02G088200
Feng8	RE	2B:418958119	plus	RTS	2B	418958109	418958129	TGAGACAATATGTGTTAAAA	TraesCS2B02G299000
Feng8	RE	4D:442648147	plus	RTS	4D	442648137	442648157	TGCTGCAACATAAACATGAT	TraesCS4D01G272300
Feng8	RE	5D:512101241	plus	RTS	5D	512101231	512101251	CCAACATACATAACTCATAG
Feng8	Ar	2A:295864058	plus	RTS	2A	295864048	295864068	TTTCCTGATTTATTTTAAAT
Feng8	Ar	2A:557745609	plus	RTS	2A	557745599	557745619	AGTTATGTTATATTACATGG
Feng8	Ar	3A:209356895	plus	RTS	3A	209356885	209356905	CAATCTCGTATCTTCACAGT
Feng8	Ar	3A:308262622	plus	RTS	3A	308262612	308262632	TAGGGAGGACGTCATCATCA
Feng8	Ar	3A:401756614	plus	RTS	3A	401756604	401756624	AAGATTGATATATAGGAAGT
Feng8	Ar	6A:559396461	plus	RTS	6A	559396451	559396471	AAGATTGATATATAGGAAGT
Feng8	#2815	7A:117436116	minus	RTS	7A	117436105	117436125	CTACTCTCACTAGTAGAAAA
Feng8	#2883	2A:387482509	minus	RTS	2A	387482498	387482518	ACTATGGTGATACGAGATTT
Feng8	#2883	2D:445633229	minus	RTS	2D	445633218	445633238	TTATCTTTTATGTGAGCATC
Feng8	#2883	3D:204706108	minus	RTS	3D	204706097	204706117	CTATAAAATATGTCTATACA	TraesCS3D02G197400
Feng8	#2883	4D:66302307	minus	RTS	4D	66302296	66302316	TGTGTATGTATGTACAGATT	TraesCS4D01G091300
Feng8	#2916	2D:84950117	minus	RTS	2D	84950106	84950126	CTGTTTGTGATGTGCCAGGC
Feng8	#2916	6D:246492132	minus	RTS	6D	246492121	246492141	ACTTCCTATATATAAATCTT
Feng8	#2916	6D:25758724	minus	RTS	6D	25758713	25758733	CTATTATTAATGTGAGCAGA	TraesCS6D02G054100
Feng8	#2483	2A:718820449	minus	RTS	2A	718820438	718820458	CCTAATAATAATAAAGCACG	TraesCS2A01G481700
Feng8	#3091	4D:456049211	minus	RTS	4D	456049200	456049220	ACTAATAACAATAAGTTGGA	TraesCS4D01G285300
Feng8	#3091	6B:559526678	minus	RTS	6B	559526667	559526687	ATTACGAGTAAAGGATTGAT
Feng8	#3091	7A:349550332	minus	RTS	7A	349550321	349550341	TATATGAGAATATATAGGCG
Feng8	RE	3D:300229690	minus	RTS	3D	300229679	300229699	CATATGTGTACATGCTACGT
Feng8	RE	4A:505819631	minus	RTS	4A	505819620	505819640	CCATATGGTATAGACTTATC
Feng8	RE	4B:174513596	minus	RTS	4B	174513585	174513605	CGTACATATATACTGGTCGA
Feng8	Ar	3D:101932297	minus	RTS	3D	101932286	101932306	CCTATATATACCTACGTACC
Feng8	Ar	7A:320882874	minus	RTS	7A	320882863	320882883	TTATGGTGTATATCGCAAAC
