# Supplementary material for: An active Helitron transposon family in wheat
Source: Nat Plants. 2026 Jun 5;12(6):1209–19. doi: 10.1038/s41477-026-02319-3 (PMC13286980; doi:10.1038/s41477-026-02319-3)
Supplement: Supplementary file 5 — Detailed information related to the Xuan1 and Feng8 insertions captured by TEd-seq in Arabidopsis. [file 41477_2026_2319_MOESM5_ESM.xlsx]

## Sheet: Sheet1
Supplementary Table 4: Detailed information related to the Xuan1 and Feng8 insertions captured by TEd-Seq in Arabidopsis
From left to right: Helitron name; sample name; chromosomal position of the de novo insertion site in the TAIR10; orientation of the de novo insertion; position of the 20 bp flanking host genomic sequence
Helitron	Sample	Chr:position	Ori	Flanking host DNA seq (5'-3')
Xuan1	X1F8#1	Chr1:23405240	plus	TTGAGCAGGATCTATGTATC
Feng8	F8#1	Chr4:14135061	plus	TCTGTCTCTATCTCTCTGTG
Feng8	F8#2	Chr5:20292663	plus	GATATACTTATATAAAAATA
Feng8	X1F8#1	Chr1:23287046	minus	CTATATATTATTGGTTTTAT
