# Supplementary material for: An active Helitron transposon family in wheat
Source: Nat Plants. 2026 Jun 5;12(6):1209–19. doi: 10.1038/s41477-026-02319-3 (PMC13286980; doi:10.1038/s41477-026-02319-3)
Supplement: Supplementary file 6 — Primers used in this study. [file 41477_2026_2319_MOESM6_ESM.xlsx]

## Sheet: Sheet1
Supplementary Table 5: Primers used in this study
Name	Sequence 5'-3'	Purpose
Xuan1-JC-F	ACTGCAAATCAGCAAGAGGTTG
Xuan1-JC-R	TTTTCAGGTTTGGCGGGAGT	For Xuan1 circle junction check. 301 bp
Feng8-JC-F	GTCCCATAATTTGACTTGCTGTTT
Feng8-JC-R	GGCTACAGATGAACCCATTATGTA	For Feng8 circle junction check. 340 bp
Feng8C-1F	GAAGAAACAAACACATCTCCATACC	For Feng8 cloning. 1F-2R: 4597 bp
Feng8C-2F	ACAACATTACAAGGAAAGGACTCA	For Feng8 cloning. 2F-1R: 4826 bp
Feng8C-1R	CGCTGAAACCACGATCTAATACAT	For Feng8 cloning. 1F-1R: 9008 bp
Feng8C-2R	TATCGGAGTCTTCATAATGCACAA
Feng8G-F	GTACTATGGGAAGTATAGATTATGAAG
Feng8G-1R	TTTCTTCACCACGAGCACGAGCA	For Feng8 genotyping. F-1R: 737 bp
Feng8G-2R	GAAGCTGCAATCTGTACGCTGAGG	For Feng8 genotyping. F-2R: 599 bp
1st sgRNA	ATAAACCCCGGCATATGTTGGGG	For modified PCIP-seq, Xuan1
2nd sgRNA (LTS)	ACCATAGTGCCGTTGACCACAGG
2nd sgRNA (RTS)	CCCAAAACATCTGCCGTACGTGG
Inverse PCR (LTS)-F	CAACAATGGAGGGACATGCC
Inverse PCR (LTS)-R	TTGGCAGGGAATCGATTTGC
Inverse PCR (RTS)-F	GCATTACATCCACCTACGTCC
Inverse PCR (RTS)-R	GAGCCTGTACAACTCGTGC
1st sgRNA	GCGTAAGCGTTACCGCGACCGGG	For modified PCIP-seq, Feng8
1st sgRNA	CCTACTGAGTACCGTATGCTGAT
2nd sgRNA (LTS)	CCACCGACGGACCACAAGTGAGC
2nd sgRNA (RTS)	AGCCGCTCGACATAGAGGCAGGG
Inverse PCR (LTS)-F	GGGGAAATAGTAGCTGCGGT
Inverse PCR (LTS)-R	TGTAAGTTGGTGGGCAAAACA
Inverse PCR (RTS)-F	ACATTATAACACGGCAAGAGGT
Inverse PCR (RTS)-R	GGCCTCAAAAGAGCACACG
P7_adapter_up	GTGACTGGAGTTCAGACGTGTGCTCTTCCGATC*T	For TEd-seq
P7_adapter_bottom	[Phos]GATCGGAAGAGCATC[23ddC]
TEDseq_outer_for	GTGACTGGAGTTCAGACGTG
TE_outer_rev_Xuan1	CAGGCCGTTGGATTTAATAAGTTG
TE_outer_rev_Feng8	TGAGTTCAGGCTTTGGCGGGATTA
P7_primer_index1	CAAGCAGAAGACGGCATACGAGATATCACGGTGACTGGAGTTCAGACGTG
P7_primer_index2	CAAGCAGAAGACGGCATACGAGATCGATGTGTGACTGGAGTTCAGACGTG
P7_primer_index3	CAAGCAGAAGACGGCATACGAGATTTAGGCGTGACTGGAGTTCAGACGTG
P7_primer_index4	CAAGCAGAAGACGGCATACGAGATTGACCAGTGACTGGAGTTCAGACGTG
P7_primer_index5	CAAGCAGAAGACGGCATACGAGATACAGTGGTGACTGGAGTTCAGACGTG
P7_primer_index6	CAAGCAGAAGACGGCATACGAGATGCCAATGTGACTGGAGTTCAGACGTG
P5_Xuan1_1	AATGATACGGCGACCACCGAGATCTACACTCTTTCCCTACACGACGCTCTTCCGATCTATATGAGAGAAGAGGGCAGATTCA
P5_Xuan1_2	AATGATACGGCGACCACCGAGATCTACACTCTTTCCCTACACGACGCTCTTCCGATCTCATATGAGAGAAGAGGGCAGATTCA
P5_Xuan1_3	AATGATACGGCGACCACCGAGATCTACACTCTTTCCCTACACGACGCTCTTCCGATCTTGATATGAGAGAAGAGGGCAGATTCA
P5_Xuan1_4	AATGATACGGCGACCACCGAGATCTACACTCTTTCCCTACACGACGCTCTTCCGATCTCATATATGAGAGAAGAGGGCAGATTCA
P5_Xuan1_5	AATGATACGGCGACCACCGAGATCTACACTCTTTCCCTACACGACGCTCTTCCGATCTGAATATATGAGAGAAGAGGGCAGATTCA
P5_Feng8_1	AATGATACGGCGACCACCGAGATCTACACTCTTTCCCTACACGACGCTCTTCCGATCTATTATGTAAGTTGGTGGGCAAAAC
P5_Feng8_2	AATGATACGGCGACCACCGAGATCTACACTCTTTCCCTACACGACGCTCTTCCGATCTCATTATGTAAGTTGGTGGGCAAAAC
P5_Feng8_3	AATGATACGGCGACCACCGAGATCTACACTCTTTCCCTACACGACGCTCTTCCGATCTGTATTATGTAAGTTGGTGGGCAAAAC
P5_Feng8_4	AATGATACGGCGACCACCGAGATCTACACTCTTTCCCTACACGACGCTCTTCCGATCTCGTATTATGTAAGTTGGTGGGCAAAAC
P5_Feng8_5	AATGATACGGCGACCACCGAGATCTACACTCTTTCCCTACACGACGCTCTTCCGATCTGCATATTATGTAAGTTGGTGGGCAAAAC
