# Supplementary material for: An active Helitron transposon family in wheat
Source: Nat Plants. 2026 Jun 5;12(6):1209–19. doi: 10.1038/s41477-026-02319-3 (PMC13286980; doi:10.1038/s41477-026-02319-3)
Supplement: Supplementary file 8 — Statistical source data. [file 41477_2026_2319_MOESM8_ESM.xlsx]

## Sheet: Sheet1
	Control 1	Control 2	Control 3	JZH-treatment 1	JZH-treatment 2	JZH-treatment 3
Xuan1	0	0	4.94882	42.5282	109.62	78.7771
Feng1	30.0757	30.2584	36.2914	491.436	481.376	465.712
Feng2	12.3841	0	3.29922	42.5282	47.661	83.411
Feng3	633.36	620.298	564.166	1781.46	1763.46	1557.01
Feng4	70.7664	73.9651	70.9332	645.01	533.803	569.975
Feng5	8.8458	6.7241	9.89765	77.9683	38.1288	53.2904
Feng6	74.3048	105.905	56.0867	812.76	688.701	637.168
Feng7	810.276	862.365	841.3	1429.42	1177.23	1121.41
Feng8	178.685	184.913	201.252	808.035	693.467	685.824
2way ANOVA
Compare each cell mean with the other cell mean in that row
Number of families	1
Number of comparisons per family	9
Alpha	0.05
Šídák's multiple comparisons test	Mean Diff.	95.00% CI of diff.	Below threshold?	Summary	Adjusted P Value
Control - JZH-treatment
Xuan1	-75.33	-218.1 to 67.44	No	ns	0.7128
Feng1	-447.3	-590.1 to -304.5	Yes	****	<0.0001
Feng2	-52.64	-195.4 to 90.12	No	ns	0.9514
Feng3	-1095	-1237 to -951.9	Yes	****	<0.0001
Feng4	-511	-653.8 to -368.3	Yes	****	<0.0001
Feng5	-47.97	-190.7 to 94.79	No	ns	0.9726
Feng6	-634.1	-776.9 to -491.3	Yes	****	<0.0001
Feng7	-404.7	-547.5 to -261.9	Yes	****	<0.0001
Feng8	-540.8	-683.6 to -398.1	Yes	****	<0.0001
Test details	Mean 1	Mean 2	Mean Diff.	SE of diff.	N1	N2	t	DF
Control - JZH-treatment
Xuan1	1.65	76.98	-75.33	48.54	3	3	1.552	36
Feng1	32.21	479.5	-447.3	48.54	3	3	9.216	36
Feng2	5.228	57.87	-52.64	48.54	3	3	1.085	36
Feng3	605.9	1701	-1095	48.54	3	3	22.55	36
Feng4	71.89	582.9	-511	48.54	3	3	10.53	36
Feng5	8.489	56.46	-47.97	48.54	3	3	0.9884	36
Feng6	78.77	712.9	-634.1	48.54	3	3	13.06	36
Feng7	838	1243	-404.7	48.54	3	3	8.338	36
Feng8	188.3	729.1	-540.8	48.54	3	3	11.14	36
